# Supplementary material for: Gene Expression in MC3T3-E1 Cells Treated with Diclofenac and Methylprednisolone
Source: Genes (Basel). 2023 Jan 10;14(1):184. doi: 10.3390/genes14010184 (PMC9859560; doi:10.3390/genes14010184)
Supplement: Supplementary file 1 [file genes-14-00184-s001.zip]

Archive with 5 entries (4 files):
- genes-2134226-Supplementary/
- genes-2134226-Supplementary/S1 table.xls
- genes-2134226-Supplementary/S2 table.xls
- genes-2134226-Supplementary/S3 table.xls
- genes-2134226-Supplementary/S4 table.xls
